# Supplementary material for: Increased Tumor Growth Rate and Mesenchymal Properties of NSCLC-Patient-Derived Xenograft Models during Serial Transplantation
Source: Cancers (Basel). 2021 Jun 14;13(12):2980. doi: 10.3390/cancers13122980 (PMC8232339; doi:10.3390/cancers13122980)
Supplement: Supplementary file 1 [file cancers-13-02980-s001.zip]

Archive with 1 entries (1 files):
- cancers-1180453-supplementary.pdf
